# Supplementary material for: Topography and Ensemble Activity in the Auditory Cortex of a Mouse Model of Fragile X Syndrome
Source: eNeuro. 2024 May 7;11(5):ENEURO.0396-23.2024. doi: 10.1523/ENEURO.0396-23.2024 (PMC11097631; doi:10.1523/ENEURO.0396-23.2024)
Supplement: Extended Data — Code used in the present study. See comments at beginning of files for details. Download Extended Data, ZIP file. [file eneuro-11-ENEURO.0396-23.2024-s001.zip]

Archive with 53 entries (47 files):
- activity clustering/
- activity clustering/Cluster_analysis_pipeline_between_days.m
- activity clustering/Cluster_analysis_pipeline_over_days_V3.m
- activity clustering/Cluster_analysis_pipeline_v7_5.m
- activity clustering/Correlation_metaanalysis_animals_V4.m
- activity clustering/Correlation_metaanalysis_between_days.m
- activity clustering/Correlation_metaanalysis_days_V3.m
- activity clustering/HierarchicalClustering_adjusted_batch_fields_tests.R
- local tuning heterogeneity/
- local tuning heterogeneity/BF_IQR_V5.m
- local tuning heterogeneity/combine_IQR.m
- local tuning heterogeneity/extract_animals_SW.m
- raw data extraction/
- raw data extraction/multiday_activity_check.m
- raw data extraction/multiple_day_Fall_extraction_v3_2.m
- SPL_analysis/
- SPL_analysis/FRA_analysis_combine_awake.m
- SPL_analysis/FRA_analysis_subfields.m
- SPL_analysis/frequency_response_area.m
- SPL_analysis/Jet_colormap_2P.mat
- SPL_analysis/pipeline_complete_SPLanalysis_awake_FMR1.m
- SPL_analysis/tono_analysis_2P_ANOVA_awake.m
- Widefield/
- Widefield/calculate_BF_random_order.m
- Widefield/dF_F_resized.m
- Widefield/fast_tiff_export.m
- Widefield/Fast_Tiff_Write.m
- Widefield/Jet_colormap_widefield.mat
- Widefield/NormCorrWidefield.m
- Widefield/read_coordinates_from_txt_file.m
- Widefield/subfield parcellation/
- Widefield/subfield parcellation/analysis_pipeline_subfield_parcellation.m
- Widefield/subfield parcellation/borders_map.m
- Widefield/subfield parcellation/edges_turning_points.m
- Widefield/subfield parcellation/find_center_of_mass.m
- Widefield/subfield parcellation/fitting_BF_vectors.m
- Widefield/subfield parcellation/Jet_colormap_widefield_rois.mat
- Widefield/subfield parcellation/roi_creation.m
- Widefield/subfield parcellation/subfield_assignment.m
- Widefield/subfield parcellation/vector_analysis.m
- Widefield/tiff_export.m
- Widefield/tiff_stack_import.m
- Widefield/tiff_stack_import2.m
- Widefield/tiff_stack_import_block_process.m
- Widefield/tiff_stack_resize_block_process.m
- Widefield/time_points_frames.m
- Widefield/tone_evoked_activity.m
- Widefield/voltage_time_points_frames_random_order.m
- Widefield/WF_analysis_pipeline_random_order.m
- Trace Scaling/deconvolution_rescaled_traces.py
- Trace Scaling/DeNoise.m
- Trace Scaling/merge_spks_w_Fall.m
- Trace Scaling/Trace_Scaler_pipeline.m
