# Supplementary material for: Topography and Ensemble Activity in the Auditory Cortex of a Mouse Model of Fragile X Syndrome
Source: eNeuro. 2024 May 7;11(5):ENEURO.0396-23.2024. doi: 10.1523/ENEURO.0396-23.2024 (PMC11097631; doi:10.1523/ENEURO.0396-23.2024)
Supplement: Extended Data — Code used in the present study. See comments at beginning of files for details. Download Extended Data, ZIP file. [file eneuro-11-ENEURO.0396-23.2024-s001.zip › activity clustering/Cluster_analysis_pipeline_over_days_V3.m]

% Author: Jan Hirtz - 2023 

% based on concepts published in Beathellier et al. (2012): Discrete Neocortical Dynamics Predict Behavioral Categorization of Sounds. Neuron 76: 435–449 

% allows for multiple sound cartegories to be stacked for analysis
% performs analysis of up to two experimental days to allow for comparison
% between the two, but does not limit to cells active/present on both days
% excluded reps with animal running 
% but only sound, not cell clusters


for d = 1:2

    clearvars -except d

    if d == 1
        day_to_be_used = 1;
        day_to_relate = 2;
    elseif d == 2
        day_to_be_used = 2;
        day_to_relate = 1;
    end

    paths = {'fill in'}; %multiple, if you want

    for p = 1:length(paths)

    SW_format = 1; %put 0 in case of older formats which don't have the info about days and such
    root_path = paths{p};

    stims_to_be_used = {'fill_in'}; 
    stimulation_identifier = {'fill_in'}; %something that is only used on the days that should be included in analysis
    
    
    stimulation_list_subset = [1,2,4,5,6,7,8,9,10,12]; % for consecutive animal, newer data
    
    
    min_rep_number = 5;
    all_files = dir([root_path, '\**\complete_data_Fall.mat']);
    options.Rscriptpath = 'fill_in';
    options.Rexchangepath = 'fill_in';
    
    options.Rpath = '';
    options.stim_time_elongation = 0; % time in s, elongation of window in case full stim time is analyzed
    options.Editabsolutetime = 0.4; %time in s, window for on response from start of stim
    options.Editabsolutetime_off = 0.3; % time in s, window for off response from end of stim
    options.min_time_window = 2; % 1 is full sound length plut elongation, 2 is limited, 3 is off response
    options.max_time_window = 2;
    options.manual_framerate = 0; %only used if framerate is not in param_table, put 0 if you want to use table 
    options.minimal_neuron_number_per_subfield = 10; %also minimal number of specific cell type per subfield
    options.min_field_number = 1;
    options.max_field_number = 3;
    options.max_celltype_number = -1; % put -1 in case all cells are regarded as one type; the step of analyzing all cell together will always be included anyway
    options.stimulation_list_subset=stimulation_list_subset;
    options.min_rep_number = min_rep_number;
    options.SW_format=SW_format;

    if SW_format == 0

        for ii = 1:size(all_files)

            Results ={};

            complete_data_Fall_path = fullfile(all_files(ii).folder, all_files(ii).name);
            path_parts = split(complete_data_Fall_path, '\');
            save_path = fullfile(path_parts{1:end-3},'fill_in'); 
            mkdir(save_path)

            complete_data_Fall_DATA = load(complete_data_Fall_path);


            stim_times_initial = {};
            sounds_used = [];

            for j = 1:size(complete_data_Fall_DATA.param_table,1)
                if  sum(contains(stims_to_be_used,complete_data_Fall_DATA.param_table.Properties.RowNames{j,1}))>=1
                    options.idx = j;

                    if isempty(stim_times_initial)

                        if contains(complete_data_Fall_DATA.param_table.Properties.RowNames{j,1}, 'animal_con')
                            stim_times_initial = complete_data_Fall_DATA.param_table.stim_times{j,1}(stimulation_list_subset,1);
                            sounds_used = strcat(complete_data_Fall_DATA.param_table.Properties.RowNames{j,1},complete_data_Fall_DATA.param_table.stim_times{j,1}(stimulation_list_subset,2));
                            sounds_used = string(complete_data_Fall_DATA.param_table.stim_times{j,1}(stimulation_list_subset,2));
                        elseif contains(complete_data_Fall_DATA.param_table.Properties.RowNames{j,1}, 'animal_mix') || contains(complete_data_Fall_DATA.param_table.Properties.RowNames{j,1}, 'voc')
                            stim_times_initial = complete_data_Fall_DATA.param_table.stim_times{j,1}(:,1);
                            sounds_used = num2str(complete_data_Fall_DATA.param_table.Properties.RowNames{j,1});

                        else
                            stim_times_initial = complete_data_Fall_DATA.param_table.stim_times{j,1}(:,1);
                            sounds_used = strcat(complete_data_Fall_DATA.param_table.Properties.RowNames{j,1},complete_data_Fall_DATA.param_table.stim_times{j,1}(:,2));
                            sounds_used = strcat(complete_data_Fall_DATA.param_table.Properties.RowNames{j,1},num2str(cell2mat(complete_data_Fall_DATA.param_table.stim_times{j,1}(:,2))));
                        end

                    else

                        if contains(complete_data_Fall_DATA.param_table.Properties.RowNames{j,1}, 'animal_con')
                            stim_times_initial = vertcat(stim_times_initial,complete_data_Fall_DATA.param_table.stim_times{j,1}(stimulation_list_subset,1));
                            sounds_used_new = string(complete_data_Fall_DATA.param_table.stim_times{j,1}(stimulation_list_subset,2));
                            sounds_used = vertcat(sounds_used,sounds_used_new);
                        elseif contains(complete_data_Fall_DATA.param_table.Properties.RowNames{j,1}, 'animal_mix') || contains(complete_data_Fall_DATA.param_table.Properties.RowNames{j,1}, 'voc')
                            stim_times_initial = vertcat(stim_times_initial,complete_data_Fall_DATA.param_table.stim_times{j,1}(:,1));
                            sounds_used_new = num2str(complete_data_Fall_DATA.param_table.Properties.RowNames{j,1});
                            sounds_used = vertcat(sounds_used,sounds_used_new);
                        else
                            stim_times_initial = vertcat(stim_times_initial,complete_data_Fall_DATA.param_table.stim_times{j,1}(:,1));
                            sounds_used_new = strcat(complete_data_Fall_DATA.param_table.Properties.RowNames{j,1},num2str(cell2mat(complete_data_Fall_DATA.param_table.stim_times{j,1}(:,2))));
                            sounds_used = vertcat(sounds_used,sounds_used_new);
                        end
                    end


                end
            end


            options.stim_times_initial = stim_times_initial;
            options.sounds_used = sounds_used;

            if length(stims_to_be_used) == 1
                Results.(complete_data_Fall_DATA.param_table.Properties.RowNames{options.idx,1}) = Cluster_Correlations(complete_data_Fall_DATA, options);
            elseif length(stims_to_be_used) > 1
                Results.(strjoin(stims_to_be_used,'_')) = Cluster_Correlations(complete_data_Fall_DATA, options);
            end

            save([save_path, '\filename_you_want.mat'], 'Results')
        end

    elseif SW_format == 1

        for ii = 1:size(all_files)

            Results ={};

            complete_data_Fall_path = fullfile(all_files(ii).folder, all_files(ii).name);
            path_parts = split(complete_data_Fall_path, '\');
            save_path = fullfile(path_parts{1:end-3},'\filename_you_want.mat');
            mkdir(save_path)

            complete_data_Fall_DATA = load(complete_data_Fall_path);

            stim_days = [];
            day_counter = 1;

            for j = 1:size(complete_data_Fall_DATA.param_table,1)
                if contains(complete_data_Fall_DATA.param_table.Properties.RowNames{j,1}, stimulation_identifier)
                    stim_days{day_counter} =  complete_data_Fall_DATA.param_table.Properties.RowNames{j,1}([end-7]:end);
                    day_counter = day_counter+1;
                end
            end
            stim_days = unique(stim_days);


            if length(stim_days) == 1 || isempty(stim_days) == 1
                continue
            else


                day = stim_days(day_to_be_used);
                day_ref = stim_days(day_to_relate);
                stim_times_initial = {};
                stim_times_initial_ref = {};
                sounds_used = [];

                for j = 1:size(complete_data_Fall_DATA.param_table,1)
                    if contains(complete_data_Fall_DATA.param_table.Properties.RowNames{j,1}, day) && sum(contains(stims_to_be_used,complete_data_Fall_DATA.param_table.Properties.RowNames{j,1}([1:end-9])))>=1
                        options.idx = j;

                        if isempty(stim_times_initial)

                            if contains(complete_data_Fall_DATA.param_table.Properties.RowNames{j,1}, 'consecutive_animal')
                                stim_times_initial = complete_data_Fall_DATA.param_table.stim_times{j,1}(stimulation_list_subset,1);
                                sounds_used = string(complete_data_Fall_DATA.param_table.stim_times{j,1}(stimulation_list_subset,2));
                            elseif contains(complete_data_Fall_DATA.param_table.Properties.RowNames{j,1}, 'animal_mix_stimulation') || contains(complete_data_Fall_DATA.param_table.Properties.RowNames{j,1}, 'vocalization')
                                stim_times_initial = vertcat(stim_times_initial,complete_data_Fall_DATA.param_table.stim_times{j,1}(:,1));
                                sounds_used = num2str(complete_data_Fall_DATA.param_table.Properties.RowNames{j,1}([1:end-9]));

                            else
                                stim_times_initial = complete_data_Fall_DATA.param_table.stim_times{j,1}(:,1);
                                sounds_used = strcat(complete_data_Fall_DATA.param_table.Properties.RowNames{j,1}([1:end-8]),num2str(cell2mat(complete_data_Fall_DATA.param_table.stim_times{j,1}(:,2))));
                            end
                        else

                            if contains(complete_data_Fall_DATA.param_table.Properties.RowNames{j,1}, 'consecutive_animal')
                                stim_times_initial = vertcat(stim_times_initial,complete_data_Fall_DATA.param_table.stim_times{j,1}(stimulation_list_subset,1));
                                sounds_used_new = string(complete_data_Fall_DATA.param_table.stim_times{j,1}(stimulation_list_subset,2));
                                sounds_used = vertcat(sounds_used,sounds_used_new);
                            elseif contains(complete_data_Fall_DATA.param_table.Properties.RowNames{j,1}, 'animal_mix_stimulation') || contains(complete_data_Fall_DATA.param_table.Properties.RowNames{j,1}, 'vocalization')
                                stim_times_initial = vertcat(stim_times_initial,complete_data_Fall_DATA.param_table.stim_times{j,1}(:,1));
                                sounds_used_new = num2str(complete_data_Fall_DATA.param_table.Properties.RowNames{j,1}([1:end-9]));
                                sounds_used = vertcat(sounds_used,sounds_used_new);
                            else
                                stim_times_initial = vertcat(stim_times_initial,complete_data_Fall_DATA.param_table.stim_times{j,1}(:,1));
                                sounds_used_new = strcat(complete_data_Fall_DATA.param_table.Properties.RowNames{j,1}([1:end-8]),num2str(cell2mat(complete_data_Fall_DATA.param_table.stim_times{j,1}(:,2))));
                                sounds_used = vertcat(sounds_used,sounds_used_new);
                            end
                        end
                    end

                    if contains(complete_data_Fall_DATA.param_table.Properties.RowNames{j,1}, day_ref) && sum(contains(stims_to_be_used,complete_data_Fall_DATA.param_table.Properties.RowNames{j,1}([1:end-9])))>=1

                        if contains(complete_data_Fall_DATA.param_table.Properties.RowNames{j,1}, day_ref) && sum(contains(stims_to_be_used,complete_data_Fall_DATA.param_table.Properties.RowNames{j,1}([1:end-9])))>=1
                         

                            if isempty(stim_times_initial_ref)

                                if contains(complete_data_Fall_DATA.param_table.Properties.RowNames{j,1}, 'consecutive_animal')
                                    stim_times_initial_ref = complete_data_Fall_DATA.param_table.stim_times{j,1}(stimulation_list_subset,1);

                                elseif contains(complete_data_Fall_DATA.param_table.Properties.RowNames{j,1}, 'animal_mix_stimulation') || contains(complete_data_Fall_DATA.param_table.Properties.RowNames{j,1}, 'vocalization')
                                    stim_times_initial_ref = vertcat(stim_times_initial_ref,complete_data_Fall_DATA.param_table.stim_times{j,1}(:,1));


                                else
                                    stim_times_initial_ref = complete_data_Fall_DATA.param_table.stim_times{j,1}(:,1);

                                end
                            else

                                if contains(complete_data_Fall_DATA.param_table.Properties.RowNames{j,1}, 'consecutive_animal')
                                    stim_times_initial_ref = vertcat(stim_times_initial_ref,complete_data_Fall_DATA.param_table.stim_times{j,1}(stimulation_list_subset,1));

                                elseif contains(complete_data_Fall_DATA.param_table.Properties.RowNames{j,1}, 'animal_mix_stimulation') || contains(complete_data_Fall_DATA.param_table.Properties.RowNames{j,1}, 'vocalization')
                                    stim_times_initial_ref = vertcat(stim_times_initial_ref,complete_data_Fall_DATA.param_table.stim_times{j,1}(:,1));

                                else
                                    stim_times_initial_ref = vertcat(stim_times_initial_ref,complete_data_Fall_DATA.param_table.stim_times{j,1}(:,1));

                                end
                            end
                        end
                    end
                end
                options.stim_times_initial = stim_times_initial;
                options.stim_times_initial_ref = stim_times_initial_ref;
                options.sounds_used = sounds_used;


                if length(stims_to_be_used) == 1
                    Results.(complete_data_Fall_DATA.param_table.Properties.RowNames{options.idx,1}) = Cluster_Correlations(complete_data_Fall_DATA, options);
                elseif length(stims_to_be_used) > 1
                    Results.((strcat(strjoin(stims_to_be_used,'_'),complete_data_Fall_DATA.param_table.Properties.RowNames{options.idx,1}([end-8 : end])))) = Cluster_Correlations(complete_data_Fall_DATA, options);
                end
                save([save_path, strcat('\filename_you_want.mat',num2str(day_to_be_used)),'.mat'], 'Results')

            end
        end
    end
    end
end

function time_windows = Cluster_Correlations (DATA, options)

% to include automatic saving, search for "Results" at the very end of the function, and safe that structure

%DATA is a structure containing all elements of an f_all dataset

%% make sure the following settings are correct for your dataset

stim_times_initial = options.stim_times_initial; % "stim_times" will change later, so we call it "initial" here to call back to it if needed
stim_times_initial_ref = options.stim_times_initial_ref;
% in a lot of datatets we don't need daily_logical, so we create it if we
% don't have it

if isfield(DATA,'daily_logical') == 0
    DATA.daily_logical = ones(size(DATA.spk_traces,1),size(DATA.spk_traces,2));
end

% same for running_trace_logical_matrix

if isfield(DATA,'running_trace_logical_matrix') == 0
    DATA.running_trace_logical_matrix = ones(1,size(DATA.spk_traces,2));
end


if options.manual_framerate == 0
    framerate = DATA.param_table.fs{options.idx,1};
else
    framerate = options.manual_framerate;
end


Sounds_used = options.sounds_used; %these are the names of the stims analyzed, should be same as above

stim_time_elongation = options.stim_time_elongation;
Editabsolutetime = options.Editabsolutetime;
Editabsolutetime_off = options.Editabsolutetime_off;

CelltypeColumn = 4;
min_time_window = options.min_time_window;
max_time_window = options.max_time_window;
max_celltype_number = options.max_celltype_number; % put -1 in case all cells are regarded as one type; the step of analyzing all cell together will always be included anyway
min_field_number = options.min_field_number;
max_field_number = options.max_field_number; % put in 0 if you don't discriminate between subfields

minimal_neuron_number_per_subfield = options.minimal_neuron_number_per_subfield;

Rexchangepath = options.Rexchangepath;
Rpath = options.Rpath;
Rscriptpath = options.Rscriptpath;


%% first hierachical level is time window, three types, first is complete time of stim plus stim_time_elongation, second is absolute time from start of stim,
% third is absolute off time from end of stim (off response)

for time_window_type = min_time_window:max_time_window

    if time_window_type == 1

        Absoluteanalysistimes = 0;
        Offresponse = 0;
        time_window_name = 'Complete_on_response';

    elseif time_window_type == 2

        Absoluteanalysistimes = 1;
        Offresponse = 0;
        time_window_name = 'Limited_on_response';

    else
        Absoluteanalysistimes = 1;
        Offresponse = 1;
        time_window_name = 'Off_response';

    end

    % next hierachical level is the cell type, -1 being all cell types
    % together

    for Celltype = -1:max_celltype_number


        if Celltype == -1
            celltype_name = 'All_celltypes';
        else
            celltype_name = (['Celltype',num2str(Celltype)]);
        end

        % after that we go to subfields

        for field_counter = min_field_number:max_field_number


            % orders data in listbox hierachical, does not identify clusters yet, activity based on spk.traces (deconvolution from Suite2P)


            % first check if selected subfield is in data and whether
            % enough neurons belong to the subfield and are not false cells

            if Celltype == -1 % in case celltype does not matter
                if isfield(DATA,'list_subfields') == 1
                    check_cell_counter = 0;
                    for ccc = 1:size(DATA.list_subfields,1)
                        if DATA.list_subfields(ccc,5) == field_counter && DATA.daily_logical(ccc,round(stim_times_initial{1,1}(1,1))) == 1 && DATA.daily_logical(ccc,round(stim_times_initial_ref{1,1}(1,1))) == 1
                            check_cell_counter = check_cell_counter +1;
                        end
                    end

                    if check_cell_counter >= minimal_neuron_number_per_subfield
                        check_list=DATA.list_subfields(:,5);
                    else
                        check_list=0;

                        if field_counter  == 0
                            check_cell_counter = size(DATA.list_subfields,1); % to have run anyway in case Field is all subfields together;
                        end
                    end
                else
                    check_list=0;
                    if field_counter  == 0
                        check_cell_counter = size(DATA.list_subfields,1); % to have run anyway in case Field is all subfields together;
                    end
                end

            else %cell type has to be considered for minimal number as well
                if isfield(DATA,'list_subfields') == 1

                    if field_counter == 0

                        check_cell_counter = 0;
                        for ccc = 1:size(DATA.list_subfields,1)
                            if DATA.list_subfields(ccc,CelltypeColumn) == Celltype && DATA.daily_logical(ccc,round(stim_times_initial{1,1}(1,1))) == 1 && DATA.daily_logical(ccc,round(stim_times_initial_ref{1,1}(1,1))) == 1
                                check_cell_counter = check_cell_counter +1;
                            end
                        end

                    else
                        check_cell_counter = 0;
                        for ccc = 1:size(DATA.list_subfields,1)
                            if DATA.list_subfields(ccc,CelltypeColumn) == Celltype && DATA.list_subfields(ccc,5) == field_counter && DATA.daily_logical(ccc,round(stim_times_initial{1,1}(1,1))) == 1 && DATA.daily_logical(ccc,round(stim_times_initial_ref{1,1}(1,1))) == 1
                                check_cell_counter = check_cell_counter +1;
                            end
                        end
                    end
                    if check_cell_counter >= minimal_neuron_number_per_subfield && field_counter ~= 0
                        check_list=DATA.list_subfields(:,5);
                    else
                        check_list=0;
                    end

                else %only check for minimal cell type number
                    check_cell_counter = 0;
                    for ccc = 1:size(DATA.list,1)
                        if DATA.list(ccc,CelltypeColumn) == Celltype && DATA.daily_logical(ccc,round(stim_times_initial{1,1}(1,1))) == 1 && DATA.daily_logical(ccc,round(stim_times_initial_ref{1,1}(1,1))) == 1
                            check_cell_counter = check_cell_counter +1;
                        end
                    end


                    check_list=0;

                end
            end


            if ismember(field_counter, check_list) == 1 && check_cell_counter >= minimal_neuron_number_per_subfield


                %loading data and settings
                correlation_matrix = [];
                cell_correlation_matrix = [];
                sound_big_matrix = [];
                outperm_sounds = [];
                outperm_cells = [];
                common_sound_data = [];
                list = [];
                traces = [];

                stim_times = stim_times_initial;

                subfield_name = (['Field',num2str(field_counter)]); % to specifiy the subfield it should be saved in

                Cluster_analysis.(celltype_name).(subfield_name) = []; % to overwrite a former calculation, this property is used later to store results


                if Absoluteanalysistimes ==1
                    %make all stim times absolute equal length


                    if Offresponse ==1 %in case of off response analysis
                        for iiii=1:length(stim_times)
                            stim_times{iiii,1}(1,:) = stim_times{iiii,1}(2,:);
                            stim_times{iiii,1}(2,:) = stim_times{iiii,1}(2,:)+(Editabsolutetime_off*framerate);
                        end
                    else % in case of on response analysis
                        for iiii=1:length(stim_times)
                            stim_times{iiii,1}(2,:) = stim_times{iiii,1}(1,:)+(Editabsolutetime*framerate);
                        end
                    end

                else
                    % calculates elongation of analyses time window beyond stimulation time
                    for ii=1:length(stim_times)
                        stim_times{ii,1}(2,:) = stim_times{ii,1}(2,:)+(stim_time_elongation*framerate);
                    end

                end

                % limit cells according to subfield and cell type

                if field_counter == 0 % that means all cells are selected, regardless of subfield

                    % now we select the traces that belong to the subfield
                    % and celltype, and check that they are not false
                    % we do that for data that have the 'list_subfield'
                    % file, and those that do not

                    if isfield(DATA,'list_subfields') == 1


                        if Celltype ~= -1

                            list_counter = 1;
                            for oo = 1:size(DATA.list_subfields,1)
                                if DATA.list_subfields(oo,CelltypeColumn) == Celltype && DATA.daily_logical(oo,round(stim_times{1,1}(1,1))) == 1
                                    list(list_counter,:)= DATA.list_subfields(oo,:);
                                    traces(list_counter,:) = DATA.spk_traces(oo,:);
                                    list_counter = list_counter +1;
                                end
                            end


                        else
                            list_counter = 1;
                            for oo = 1:size(DATA.list_subfields,1)
                                if DATA.daily_logical(oo,round(stim_times{1,1}(1,1))) == 1
                                    list(list_counter,:)= DATA.list_subfields(oo,:);
                                    traces(list_counter,:) = DATA.spk_traces(oo,:);
                                    list_counter = list_counter +1;
                                end
                            end
                        end

                    else

                        if Celltype ~= -1

                            list_counter = 1;
                            for oo = 1:size(DATA.list,1)
                                if DATA.list(oo,CelltypeColumn) == Celltype && DATA.daily_logical(oo,round(stim_times{1,1}(1,1))) == 1
                                    list(list_counter,:)= DATA.list(oo,:);
                                    traces(list_counter,:) = DATA.spk_traces(oo,:);
                                    list_counter = list_counter +1;
                                end
                            end


                        else
                            list_counter = 1;
                            for oo = 1:size(DATA.list,1)
                                if DATA.daily_logical(oo,round(stim_times{1,1}(1,1))) == 1
                                    list(list_counter,:)= DATA.list(oo,:);
                                    traces(list_counter,:) = DATA.spk_traces(oo,:);
                                    list_counter = list_counter +1;
                                end
                            end
                        end
                    end

                else

                    if isfield(DATA,'list_subfields') == 1


                        if Celltype ~= -1

                            list_counter = 1;
                            for nnn = 1:size(DATA.list_subfields,1)
                                if DATA.list_subfields(nnn,CelltypeColumn) == Celltype && DATA.list_subfields(nnn,5) == field_counter && DATA.daily_logical(nnn,round(stim_times{1,1}(1,1))) == 1
                                    list(list_counter,:)= DATA.list_subfields(nnn,:);
                                    traces(list_counter,:) = DATA.spk_traces(nnn,:);
                                    list_counter = list_counter +1;
                                end
                            end


                        else
                            list_counter = 1;
                            for nnn = 1:size(DATA.list_subfields,1)
                                if DATA.list_subfields(nnn,5) == field_counter && DATA.daily_logical(nnn,round(stim_times{1,1}(1,1))) == 1
                                    list(list_counter,:) =  DATA.list_subfields(nnn,:);
                                    traces(list_counter,:) = DATA.spk_traces(nnn,:);
                                    list_counter = list_counter +1;
                                end
                            end
                        end

                    else
                        if Celltype ~= -1

                            list_counter = 1;
                            for nnn = 1:size(DATA.list,1)
                                if DATA.list(nnn,CelltypeColumn) == Celltype && DATA.list(nnn,5) == field_counter && DATA.daily_logical(nnn,round(stim_times{1,1}(1,1))) == 1
                                    list(list_counter,:)= DATA.list(nnn,:);
                                    traces(list_counter,:) = DATA.spk_traces(nnn,:);
                                    list_counter = list_counter +1;
                                end
                            end
                        else
                            list_counter = 1;
                            for nnn = 1:size(DATA.list,1)
                                if DATA.list(nnn,5) == field_counter && DATA.daily_logical(nnn,round(stim_times{1,1}(1,1))) == 1
                                    list(list_counter,:) =  DATA.list(nnn,:);
                                    traces(list_counter,:) = DATA.spk_traces(nnn,:);
                                    list_counter = list_counter +1;
                                end
                            end
                        end
                    end
                end


                number_of_sounds = length(stim_times);
                number_of_reps = size(stim_times{1},2);
                number_of_cells = size(traces,1);

                % now of if there is running time in repetition
                run_matrix = []; % sounds x repetiotions, if 0 then running
                for n=1:number_of_sounds
                    times_of_sounds = stim_times{n};
                    for m = 1:number_of_reps

                        start_frame = round(times_of_sounds(1,m));
                        end_frame = round(times_of_sounds(2,m));


                        if   sum(DATA.running_trace_logical_matrix(start_frame:end_frame)) < length([start_frame:end_frame])
                            run_matrix(n,m) = 0;
                        else
                            run_matrix(n,m) = 1;
                        end
                    end

                end

                assignin('base','run_matrix',run_matrix);

                %now check if any sounds does not have enough reps without
                %running, in that case terminate the current analysis

                actual_number_of_reps = min(sum(run_matrix,2));


                assignin('base','actual_number_of_reps',actual_number_of_reps);

                if actual_number_of_reps < options.min_rep_number
                    Cluster_analysis.(celltype_name).(subfield_name) = [];
                    continue

                else % else we now delete stim times accordingly, every repetition with running

                    for kk = number_of_reps:-1:1
                        for u = 1:number_of_sounds

                            if  run_matrix(u,kk) == 0


                                stim_times{u}(:,kk) = [];

                            end
                        end

                    end

                end

                assignin('base','stim_times',stim_times);

                %create cell array (highest order sounds) with activity of each neuron (mean across analysis time window)
                % for each repetition in a matrix of each field

                population_matrix = []; % in case is was defined from an earlier calculation
                big_matrix = [];
                correlation_matrix_1 = [];
                population_matrix_of_sound = [];

                for n=1:number_of_sounds
                    times_of_sounds = stim_times{n};
                    for m = 1:actual_number_of_reps

                        start_frame = round(times_of_sounds(1,m));
                        end_frame = round(times_of_sounds(2,m));

                        for l=1:size(traces,1)

                            population_matrix_of_sound(l,m) = mean(traces(l,start_frame:end_frame));
                        end
                    end
                    population_matrix{n} = population_matrix_of_sound;
                end

                % make big cell array with correlations for each repetition
                for i=1:actual_number_of_reps
                    for v=1:actual_number_of_reps
                        for u = 1: number_of_sounds
                            for z = 1:number_of_sounds
                                big_matrix{u,z}(i,v)= corr(population_matrix{u}(:,i),population_matrix{z}(:,v));
                                if isnan(big_matrix{u,z}(i,v))== 1
                                    big_matrix{u,z}(i,v)=0;
                                else
                                    continue
                                end
                            end
                        end
                    end
                end


                % limit to upper half of correlation matrix


                for t = 1: number_of_sounds
                    for r = 1: number_of_sounds
                        if t == r
                            intermed = [];
                            counter_intermed = 1;
                            for ttt = 1:length(big_matrix{t,r})
                                for rrr = 1:length(big_matrix{t,r})
                                    if ttt > rrr
                                        intermed(counter_intermed) = big_matrix{t,r}(ttt,rrr);
                                        counter_intermed = counter_intermed+1;
                                    end
                                end
                            end
                            big_matrix{t,r}=intermed;
                        end
                    end
                end


                sound_big_matrix = big_matrix;

                % average correlations across neurons and reptitions to obtain
                % correlation of sounds
                for t = 1: number_of_sounds
                    for r = 1: number_of_sounds
                        correlation_matrix(t,r) = mean(big_matrix{t,r},'all');

                    end
                end

                % to order hierachical first calculate distance matrix from
                % correlation matrix, set diagonal line to 1, as ordering does
                % not work otherwise
                for i = 1:length(correlation_matrix)
                    for ii = 1:length(correlation_matrix)
                        if i == ii
                            correlation_matrix_1(i,ii) = 1;
                        else
                            correlation_matrix_1(i,ii) = correlation_matrix (i,ii);
                        end
                    end
                end

                % eliminate values higher than 1, as ordering does not work with them

                for g = 1:numel(correlation_matrix_1)
                    if correlation_matrix_1(g) >1
                        correlation_matrix_1(g) = 1;
                    else
                        continue
                    end
                end

                % now calculate distance
                distance_matrix = 2*(1-correlation_matrix_1);
                distance = squareform(distance_matrix);

                % order hierachical, average distance is used
                Z = linkage(distance,'average');

                % create a dendrogram to obtain the tree, supress display,
                % outperm_sounds in the hierachical order of the sounds
                figure('visible','off');
                [H,T,outperm_sounds] = dendrogram(Z,0);

                % write distance matrix for R
                R_sound_distance = array2table(distance_matrix);
                R_sound_names=R_sound_distance.Properties.VariableNames;
                R_sound_distance_table = array2table(distance_matrix,'RowNames',R_sound_names,'VariableNames',R_sound_names);
                writetable(R_sound_distance_table,strcat(Rexchangepath,'\R_sound_distance_matrix_field_',num2str(field_counter),'.txt'),'WriteRowNames',true,'Delimiter',' ');
                FID = fopen(strcat(Rexchangepath,'\R_sound_distance_matrix_field_',num2str(field_counter),'.txt'), 'r');
                Data = textscan(FID, '%s', 'delimiter', '\n', 'whitespace', '');
                CStr = Data{1};
                CStr(1)=erase(CStr(1),'Row ');
                FID = fopen(strcat(Rexchangepath,'\R_sound_distance_matrix_field_',num2str(field_counter),'.txt'), 'w');
                fprintf(FID, '%s\n', CStr{:});
                fclose(FID);

                % create ordered correlation matrix of sounds for display and
                % saving purpose
                sound_correlation_matrix = [];

                for q = 1:number_of_sounds
                    for e = 1:number_of_sounds

                        sound_correlation_matrix(q,e) = correlation_matrix(outperm_sounds(q),outperm_sounds(e));

                    end
                end


                % a lot of info about general properties of clusters is
                % stored, can be usefull
                common_sound_data.sound_correlations=correlation_matrix;

                common_sound_data.outperm_sounds=outperm_sounds;

                common_sound_data.sounds_used=Sounds_used;
                common_sound_data.corr_stim_times=stim_times_initial;
                common_sound_data.sound_big_matrix=sound_big_matrix;
                common_sound_data.analysis_times=stim_times;
                common_sound_data.list=list;
                common_sound_data.traces=traces;
                if Celltype ~= -1
                    common_sound_data.Celltype=[str2double(Celltype) str2double(CelltypeColumn)];
                end


                subfield_name = (['Field',num2str(field_counter)]); % to specifiy the subfield it should be saved in

                Cluster_analysis.(celltype_name).(subfield_name).common_data=common_sound_data; % all the general info on clusters

            else
                subfield_name = ['Field', num2str(field_counter)];
                Cluster_analysis.(celltype_name).(subfield_name).common_data = [];
            end
        end

        % now all the R stuff
        exit_code = RunRcode(Rscriptpath,Rpath);

        if exit_code ~= 0
            warning('R does not work')
        end

        for field_counter = min_field_number:max_field_number
            %% added that because it is using the old subfield_name and therefore is not skipping if there is an empty field
            subfield_name = ['Field', num2str(field_counter)];
            %%
            if isempty(Cluster_analysis.(celltype_name).(subfield_name)) == 0

                % first check if selected subfield is in data and whether
                % enough neurons belong to the subfield

                if Celltype == -1 % in case celltype does not matter
                    if isfield(DATA,'list_subfields') == 1
                        check_cell_counter = 0;
                        for ccc = 1:size(DATA.list_subfields,1)
                            if DATA.list_subfields(ccc,5) == field_counter && DATA.daily_logical(ccc,round(stim_times_initial{1,1}(1,1))) == 1 && DATA.daily_logical(ccc,round(stim_times_initial_ref{1,1}(1,1))) == 1
                                check_cell_counter = check_cell_counter +1;
                            end
                        end

                        if check_cell_counter >= minimal_neuron_number_per_subfield
                            check_list=DATA.list_subfields(:,5);
                        else
                            check_list=0;

                            if field_counter  == 0
                                check_cell_counter = size(DATA.list_subfields,1); % to have run anyway in case Field is all subfields together;
                            end
                        end
                    else
                        check_list=0;
                        if field_counter  == 0
                            check_cell_counter = size(DATA.list_subfields,1); % to have run anyway in case Field is all subfields together;
                        end
                    end

                else %cell type has to be considered for minimal number as well
                    if isfield(DATA,'list_subfields') == 1

                        if field_counter == 0

                            check_cell_counter = 0;
                            for ccc = 1:size(DATA.list_subfields,1)
                                if DATA.list_subfields(ccc,CelltypeColumn) == Celltype && DATA.daily_logical(ccc,round(stim_times_initial{1,1}(1,1))) == 1 && DATA.daily_logical(ccc,round(stim_times_initial_ref{1,1}(1,1))) == 1
                                    check_cell_counter = check_cell_counter +1;
                                end
                            end

                        else
                            check_cell_counter = 0;
                            for ccc = 1:size(DATA.list_subfields,1)
                                if DATA.list_subfields(ccc,CelltypeColumn) == Celltype && DATA.list_subfields(ccc,5) == field_counter && DATA.daily_logical(ccc,round(stim_times_initial{1,1}(1,1))) == 1 && DATA.daily_logical(ccc,round(stim_times_initial_ref{1,1}(1,1))) == 1
                                    check_cell_counter = check_cell_counter +1;
                                end
                            end
                        end
                        if check_cell_counter >= minimal_neuron_number_per_subfield && field_counter ~= 0
                            check_list=DATA.list_subfields(:,5);
                        else
                            check_list=0;
                        end

                    else %only check for minimal cell type number
                        check_cell_counter = 0;
                        for ccc = 1:size(DATA.list,1)
                            if DATA.list(ccc,CelltypeColumn) == Celltype && DATA.daily_logical(ccc,round(stim_times_initial{1,1}(1,1))) == 1 && DATA.daily_logical(ccc,round(stim_times_initial_ref{1,1}(1,1))) == 1
                                check_cell_counter = check_cell_counter +1;
                            end
                        end


                        check_list=0;

                    end
                end

                if ismember(field_counter, check_list) == 1 && check_cell_counter >= minimal_neuron_number_per_subfield


                    % the clusters are importet from the file calcuated in R, so
                    % this needs to be done first

                    common_sound_data = [];

                    Cluster_indicator = [];


                    subfield_name = (['Field',num2str(field_counter)]); % to specifiy the subfield it should be saved in and read from

                    correlation_matrix=Cluster_analysis.(celltype_name).(subfield_name).common_data.sound_correlations;

                    outperm_sounds=Cluster_analysis.(celltype_name).(subfield_name).common_data.outperm_sounds;

                    Sounds_used=Cluster_analysis.(celltype_name).(subfield_name).common_data.sounds_used;
                    sound_big_matrix=Cluster_analysis.(celltype_name).(subfield_name).common_data.sound_big_matrix;
                    stim_times=Cluster_analysis.(celltype_name).(subfield_name).common_data.analysis_times;
                    list=Cluster_analysis.(celltype_name).(subfield_name).common_data.list;
                    traces=Cluster_analysis.(celltype_name).(subfield_name).common_data.traces;

                    Cluster_analysis.(celltype_name).(subfield_name) = []; % to overwrite a
                    %former calculation, this property is used later to store


                    number_of_sounds = length(stim_times);

                    for i = 1:number_of_sounds
                        momentary_rep_counter(i) = size(stim_times{i},2);
                    end

                    number_of_reps = min(momentary_rep_counter);
                    number_of_cells = size(traces,1);
                    seconds_per_frame = 1/framerate;


                    % get clusters calculated by R
                    C1 = importdata(fullfile(Rexchangepath,strcat('export_R_sound_clusters_field_',num2str(field_counter))));
                    R_sound_clsuters_IDs=C1.data;

                    for iii=1:length(outperm_sounds)
                        Cluster_indicator(iii) = R_sound_clsuters_IDs(outperm_sounds(iii));
                    end


                    % first we calculate some general values, some also
                    % important for general analysis
                    number_of_sound_clusters = max(C1.data);

                    sound_clusters = cell(number_of_sound_clusters,1);

                    % to get correlations within clusters, we order the
                    % matrices and sounds used to allocate them to clusters

                    ordered_sound_correlation_matrix = [];
                    ordered_sounds_used = string();


                    for i = 1:length(correlation_matrix)

                        for ii = 1:length(correlation_matrix)

                            ordered_sound_correlation_matrix(i,ii) = correlation_matrix(outperm_sounds(i),outperm_sounds(ii));

                        end
                    end

                    for i = 1:length(correlation_matrix)

                        ordered_sounds_used(i,:)=Sounds_used(outperm_sounds(i),:);
                    end


                    %we also want correlations and reliabilities and some more things for each
                    %sound cluster
                    for e = 1:number_of_sound_clusters


                        %calculate correlations and reliabilities for given
                        %cluster

                        mean_sound_cluster_correlation = [];
                        corr_sound_counter = 1;
                        relia_sound_counter = 1;

                        for j = 1:length(ordered_sound_correlation_matrix)
                            for k = 1:length(ordered_sound_correlation_matrix)

                                if Cluster_indicator(j) == e && Cluster_indicator(k) == e && j>k
                                    mean_sound_cluster_correlation(corr_sound_counter) = ordered_sound_correlation_matrix(j,k);
                                    corr_sound_counter = corr_sound_counter+1;
                                elseif Cluster_indicator(j) == e && Cluster_indicator(k) == e && j == k
                                    mean_sound_cluster_reliability(relia_sound_counter) = ordered_sound_correlation_matrix(j,k);
                                    relia_sound_counter = relia_sound_counter+1;

                                end

                            end
                        end


                        sound_clusters{e}.mean_correlation = mean(mean_sound_cluster_correlation);
                        sound_clusters{e}.mean_reliability = mean(mean_sound_cluster_reliability);

                        % also save which sounds are in that cluster

                        Sounds_in_cluster=ordered_sounds_used(find(Cluster_indicator == e));
                        sound_clusters{e}.sounds_in_cluster = Sounds_in_cluster;

                        %try to identify dominant sound type in cluster

                        PT_counter = 0;
                        AM_20Hz_counter = 0;
                        AM_40Hz_counter = 0;
                        AM_counter = 0;
                        animal_sound_counter = 0;
                        vocalization_counter = 0;

                        if options.SW_format == 1

                            for m = 1:length(Sounds_in_cluster)
                                if contains(Sounds_in_cluster{m},'PT_70dB')
                                    PT_counter = PT_counter +1;
                                elseif contains(Sounds_in_cluster{m},'AM_20Hz')
                                    AM_20Hz_counter = AM_20Hz_counter +1;
                                elseif contains(Sounds_in_cluster{m},'AM_40Hz')
                                    AM_40Hz_counter = AM_40Hz_counter +1;
                                elseif contains(Sounds_in_cluster{m},'vocalization')
                                    vocalization_counter = vocalization_counter +1;
                                else
                                    animal_sound_counter = animal_sound_counter +1;
                                end
                            end

                            if PT_counter > (length(Sounds_in_cluster))/2
                                Cluster_dominance = 'PT';
                            elseif AM_20Hz_counter > (length(Sounds_in_cluster))/2
                                Cluster_dominance = 'AM_20Hz';
                            elseif AM_40Hz_counter > (length(Sounds_in_cluster))/2
                                Cluster_dominance = 'AM_40Hz';
                            elseif animal_sound_counter > (length(Sounds_in_cluster))/2
                                Cluster_dominance = 'Animal_sounds';
                            elseif vocalization_counter > (length(Sounds_in_cluster))/2
                                Cluster_dominance = 'mouse_vocalization_dummies';
                            else
                                Cluster_dominance = 'mixed';
                            end

                        else

                            for m = 1:length(Sounds_in_cluster)
                                if contains(Sounds_in_cluster{m},'PT')
                                    PT_counter = PT_counter +1;
                                elseif contains(Sounds_in_cluster{m},'AM')
                                    AM_counter = AM_counter +1;
                                elseif contains(Sounds_in_cluster{m},'voc')
                                    vocalization_counter = vocalization_counter +1;
                                else
                                    animal_sound_counter = animal_sound_counter +1;
                                end
                            end


                            if PT_counter > (length(Sounds_in_cluster))/2
                                Cluster_dominance = 'PT';
                            elseif AM_counter > (length(Sounds_in_cluster))/2
                                Cluster_dominance = 'AM';
                            elseif animal_sound_counter > (length(Sounds_in_cluster))/2
                                Cluster_dominance = 'Animal_sounds';
                            elseif vocalization_counter > (length(Sounds_in_cluster))/2
                                Cluster_dominance = 'mouse_vocalization_dummies';
                            else
                                Cluster_dominance = 'mixed';
                            end

                        end

                        sound_clusters{e}.Cluster_dominance = Cluster_dominance;


                    end


                    % a lot of info about general properties of clusters is
                    % stored, can be usefull
                    common_sound_data.sound_correlations=correlation_matrix;

                    common_sound_data.sound_cluster_list=C1.data;

                    common_sound_data.outperm_sounds=outperm_sounds;

                    common_sound_data.sounds_used=Sounds_used;
                    common_sound_data.corr_stim_times=stim_times_initial;
                    common_sound_data.Cluster_indicator=Cluster_indicator;

                    common_sound_data.sound_big_matrix=sound_big_matrix;
                    common_sound_data.analysis_times=stim_times;
                    common_sound_data.list=list;
                    common_sound_data.number_of_sound_clusters=number_of_sound_clusters;


                    if Celltype ~= -1
                        common_sound_data.Celltype=[Celltype CelltypeColumn];
                    end

                    subfield_name = (['Field',num2str(field_counter)]); % to specifiy the subfield it should be saved in


                    Cluster_analysis.(celltype_name).(subfield_name).sound_clusters=sound_clusters; % at the moment only correlations and reliabilities
                    Cluster_analysis.(celltype_name).(subfield_name).common_data=common_sound_data; % all the general info on clusters

                else

                    Cluster_analysis.(celltype_name).(subfield_name) = [];
                end
            end
        end

        celltypes.(celltype_name).Cluster_analysis = Cluster_analysis.(celltype_name);

    end

    time_windows.(time_window_name) = celltypes;

end


end

% the function that executes the R script, is called somewhere above

function success_flag = RunRcode(RscriptFileName,Rpath)


sep=filesep;
[p,f,~]=fileparts(RscriptFileName);
if isempty(p), p = pwd;end
logFName=[p sep f '.R.log'];
commandline=['"' Rpath sep 'R.exe" CMD BATCH "' RscriptFileName '" "' logFName '"'];
success_flag = system(commandline);
end
