# Supplementary material for: Topography and Ensemble Activity in the Auditory Cortex of a Mouse Model of Fragile X Syndrome
Source: eNeuro. 2024 May 7;11(5):ENEURO.0396-23.2024. doi: 10.1523/ENEURO.0396-23.2024 (PMC11097631; doi:10.1523/ENEURO.0396-23.2024)
Supplement: Extended Data — Code used in the present study. See comments at beginning of files for details. Download Extended Data, ZIP file. [file eneuro-11-ENEURO.0396-23.2024-s001.zip › Widefield/tiff_stack_import.m]

% Authors : Tatjana Schmitt & Simon Wadle 2019-2023
%function reads tiff stacks and scales pixels down to end size
function image = tiff_stack_import(tiff_fullpath)
info = imfinfo(tiff_fullpath);   
stack_size = size(info,1);
rows = info(1).Height;
columns = info(1).Width;
% preallocate resized_image
image = zeros(rows, columns, stack_size, 'uint16');
fid = fopen(tiff_fullpath);
fprintf('loading image %4d of %4d\n', 1, stack_size)
% iterate over all tif files
for ii = 1:stack_size
    fseek(fid, info(ii).StripOffsets, 'bof');
    image(:,:,ii) = fread(fid, [rows columns], 'uint16=>uint16');
    
    fprintf('\b\b\b\b\b\b\b\b\b\b\b\b%4d of %4d', ii, stack_size)    
end
fprintf('\n')
