# Supplementary material for: Topography and Ensemble Activity in the Auditory Cortex of a Mouse Model of Fragile X Syndrome
Source: eNeuro. 2024 May 7;11(5):ENEURO.0396-23.2024. doi: 10.1523/ENEURO.0396-23.2024 (PMC11097631; doi:10.1523/ENEURO.0396-23.2024)
Supplement: Extended Data — Code used in the present study. See comments at beginning of files for details. Download Extended Data, ZIP file. [file eneuro-11-ENEURO.0396-23.2024-s001.zip › Widefield/time_points_frames.m]

% Authors : Tatjana Schmitt & Simon Wadle 2019-2023
function time_points = time_points_frames(txt_filename_frames, varargin)
% normalizes frames to real time points in ms and frames
% output is a cell array with time points & frame number of each presented stimulus and
% all start and end times & frames for calculating baseline and activity

narginchk(1,9)


if nargin >= 2; tone_duration_ms = varargin{1}; else; tone_duration_ms = 500; end
if nargin >= 3; pause_duration_ms = varargin{2}; else; pause_duration_ms = 5000; end
if nargin >= 4; repetitions = varargin{3}; else; repetitions = 3; end
if nargin >= 5; baseline_ms_start = varargin{4}; else; baseline_ms_start = 500; end
if nargin >= 6; baseline_ms_end = varargin{5}; else; baseline_ms_end = 300; end
if nargin >= 7; activity_ms_start = varargin{6}; else; activity_ms_start = 0; end
if nargin >= 8; activity_ms_end = varargin{7}; else; activity_ms_end = 1000; end
if nargin == 9; first_tone_ms = varargin{8}; else; first_tone_ms = 3000; end

frame_times_norm = read_frame_times(txt_filename_frames);
%function gives time points in ms, where a frame was recorded

duration_ms = tone_duration_ms + pause_duration_ms;
time_points_tone_ms = zeros(4,repetitions);

for j = 0:repetitions-1
    time_points_tone_ms(1,j+1) = first_tone_ms + duration_ms * 6 * j;
    time_points_tone_ms(2,j+1) = first_tone_ms + duration_ms * 6 * j + duration_ms;
    time_points_tone_ms(3,j+1) = first_tone_ms + duration_ms * 6 * j + duration_ms * 2;
    time_points_tone_ms(4,j+1) = first_tone_ms + duration_ms * 6 * j + duration_ms * 3;
    time_points_tone_ms(5,j+1) = first_tone_ms + duration_ms * 6 * j + duration_ms * 4;
    time_points_tone_ms(6,j+1) = first_tone_ms + duration_ms * 6 * j + duration_ms * 5;
end

% convert baseline & activity time points from ms in corresponding nearest frame
time_points.baseline_time_points_start_ms = time_points_tone_ms - baseline_ms_start;
time_points.baseline_time_points_end_ms = time_points_tone_ms - baseline_ms_end;
time_points.activity_time_points_start_ms = time_points_tone_ms + activity_ms_start;
time_points.activity_time_points_end_ms = time_points_tone_ms + activity_ms_end;

% search nearest neighbor frame of each played tone
time_points.baseline_time_points_start_f = reshape(knnsearch(frame_times_norm, reshape(time_points.baseline_time_points_start_ms,[],1)), 6,[]);
time_points.baseline_time_points_end_f = reshape(knnsearch(frame_times_norm, reshape(time_points.baseline_time_points_end_ms,[],1)), 6,[]);
time_points.activity_time_points_start_f = reshape(knnsearch(frame_times_norm, reshape(time_points.activity_time_points_start_ms,[],1)), 6,[]);
time_points.activity_time_points_end_f = reshape(knnsearch(frame_times_norm, reshape(time_points.activity_time_points_end_ms,[],1)), 6,[]);

time_points.time_points_tone_f = reshape(knnsearch(frame_times_norm, reshape(time_points_tone_ms,[],1)), 6,[]);
