# Supplementary material for: Topography and Ensemble Activity in the Auditory Cortex of a Mouse Model of Fragile X Syndrome
Source: eNeuro. 2024 May 7;11(5):ENEURO.0396-23.2024. doi: 10.1523/ENEURO.0396-23.2024 (PMC11097631; doi:10.1523/ENEURO.0396-23.2024)
Supplement: Extended Data — Code used in the present study. See comments at beginning of files for details. Download Extended Data, ZIP file. [file eneuro-11-ENEURO.0396-23.2024-s001.zip › Trace Scaling/deconvolution_rescaled_traces.py]

# This function uses the oasis algorithm (Friedrich J, Zhou P, Paninski L (2017) Fast online deconvolution of calcium imaging data. PLOS Comput Biol 13:e1005423) to infer spikes from the rescaled traces.

from glob import glob
import os
from scipy.io import loadmat,savemat
import dcnv   # package from suite2p (https://suite2p.readthedocs.io/en/latest/) Corresponding paper: Pachitariu, M., Stringer, C., Schröder, S., Dipoppa, M., Rossi, L. F., Carandini, M., & Harris, K. D. (2016). Suite2p: beyond 10,000 neurons with standard two-photon microscopy. BioRxiv, 061507.

all_mat_files = glob("X:\\XXX\\**\\complete_data_Fall_rescaled_0.86.mat", recursive = True)
for filename in all_mat_files:
    print(filename)
    loaded_data = loadmat(filename,mdict=None, appendmat=True, variable_names = ('raw_traces', 'neuropil_traces'))
    F = loaded_data["raw_traces"]
    Fneu = loaded_data["neuropil_traces"]
    dF = F - Fneu*0.7
    dF = dcnv.preprocess(dF, baseline = 'maximin', win_baseline = 100.0, sig_baseline = 20.0, fs = 29.7597)
    spks = dcnv.oasis(dF,batch_size = 500,tau = 0.7, fs = 29.4228)
    cur_path = os.path.split(filename)

    savemat(
        file_name = os.path.join(cur_path[0], 'complete_data_Fall_rescaled_spks.mat'),
        mdict={
        'spk_traces': spks,
            
        },
        appendmat=True
    )
