# Supplementary material for: Topography and Ensemble Activity in the Auditory Cortex of a Mouse Model of Fragile X Syndrome
Source: eNeuro. 2024 May 7;11(5):ENEURO.0396-23.2024. doi: 10.1523/ENEURO.0396-23.2024 (PMC11097631; doi:10.1523/ENEURO.0396-23.2024)
Supplement: Extended Data — Code used in the present study. See comments at beginning of files for details. Download Extended Data, ZIP file. [file eneuro-11-ENEURO.0396-23.2024-s001.zip › Trace Scaling/DeNoise.m]

function [cleanTrace,noise] = DeNoise(trace)
%denoises the input trace by applying the default wavelet funtion.

%NEEDS WAVELET TOOLBOX INSTALLED

%pre-allocation
cleanTrace = zeros(size(trace));
noise = zeros(size(trace));

%Denoising
for index = 1:size(trace,1)
    cleanTrace(index,:) = wdenoise(trace(index,:));
    noise(index,:) = trace(index,:) - cleanTrace(index,:);
    
end

end
