# Supplementary material for: Topography and Ensemble Activity in the Auditory Cortex of a Mouse Model of Fragile X Syndrome
Source: eNeuro. 2024 May 7;11(5):ENEURO.0396-23.2024. doi: 10.1523/ENEURO.0396-23.2024 (PMC11097631; doi:10.1523/ENEURO.0396-23.2024)
Supplement: Extended Data — Code used in the present study. See comments at beginning of files for details. Download Extended Data, ZIP file. [file eneuro-11-ENEURO.0396-23.2024-s001.zip › Trace Scaling/merge_spks_w_Fall.m]

% this function is used to insert the spike traces inferred from the
% rescaled traces into the typical pipeline Fall.mat files

base_dir = 'xxxx';
all_Fall_files = dir([base_dir, '\**\complete_data_Fall_rescaled_0.86.mat']);
all_Fall_files_spk = dir([base_dir, '\**\complete_data_Fall_rescaled_spks.mat']);


for ii = 1:size(all_Fall_files,1)
    cur_Fall_file = fullfile(all_Fall_files(ii).folder, all_Fall_files(ii).name);
    cur_spk_file = fullfile(all_Fall_files_spk(ii).folder, all_Fall_files_spk(ii).name);
    
    data = load(cur_spk_file, 'spk_traces');
    spk_traces = data.spk_traces;
    save(cur_Fall_file, 'spk_traces', '-append')

end
