# Supplementary material for: Topography and Ensemble Activity in the Auditory Cortex of a Mouse Model of Fragile X Syndrome
Source: eNeuro. 2024 May 7;11(5):ENEURO.0396-23.2024. doi: 10.1523/ENEURO.0396-23.2024 (PMC11097631; doi:10.1523/ENEURO.0396-23.2024)
Supplement: Extended Data — Code used in the present study. See comments at beginning of files for details. Download Extended Data, ZIP file. [file eneuro-11-ENEURO.0396-23.2024-s001.zip › Trace Scaling/Trace_Scaler_pipeline.m]

% This script is used to rescale neuropil and raw traces by a scaling factor.
% after running this script, run 'deconvolution_rescaled_traces.py' and
% then 'merge_spks_w_Fall.m' to add the according spike traces to the
% respective Fall file for further analysis

clearvars
scalingFactor = 0.86;       %Trace is scaled by this factor
base_dir = 'xxxx';
all_Fall_files = dir([base_dir, '\**\complete_data_Fall.mat']);

[all_Fall_KO_files,~] = sort_KO_WT_files(all_Fall_files);

for ii = 1:round(size(all_Fall_KO_files, 1)/2)
    disp(['starting with set ', num2str(ii), ' of ', num2str(size(all_Fall_KO_files,1))])
    cur_path = all_Fall_KO_files(ii).folder;

    %loading
    input_data = load(fullfile(cur_path, 'complete_data_Fall.mat'), 'raw_traces', 'neuropil_traces', 'param_table');
    fs = input_data.param_table.fs{1,1};
    originalTrace = input_data.raw_traces;
    originalTrace_neuropil = input_data.neuropil_traces;
    day_start_end_frame_matrix = get_day_start_end_frames(input_data.param_table);
    merged_traces = zeros(size(originalTrace), 'single');
    merged_traces_neuropil = zeros(size(originalTrace_neuropil), 'single');
    
    for j = 1:size(day_start_end_frame_matrix,1)
        cur_idx_start = day_start_end_frame_matrix(j,1);
        cur_idx_end = day_start_end_frame_matrix(j,2);

        %denoise
        [cleanTrace,noise] = DeNoise(double(originalTrace(:,cur_idx_start:cur_idx_end))); %based on wdenoise (wavelet toolbox)
        [cleanTrace_neuropil,noise_neuropil] = DeNoise(double(originalTrace_neuropil(:,cur_idx_start:cur_idx_end))); %based on wdenoise (wavelet toolbox)

        %scale
        scaledTrace = cleanTrace*scalingFactor;
        scaledTrace_neuropil = cleanTrace_neuropil * scalingFactor;        

        %renoise
        finalTrace = scaledTrace + noise;
        finalTrace_neuropil = scaledTrace_neuropil + noise_neuropil;


        % collect traces for each day
        merged_traces(:,cur_idx_start:cur_idx_end) = finalTrace;
        merged_traces_neuropil(:,cur_idx_start:cur_idx_end) = finalTrace_neuropil;
    end
    
    % copy original file to have all parameter for further analysis
    copyfile(fullfile(cur_path, 'complete_data_Fall.mat'), fullfile(cur_path, ['complete_data_Fall_rescaled_', num2str(scalingFactor), '.mat']))
    raw_traces = merged_traces;
    neuropil_traces = merged_traces_neuropil;
    
    % calculate df/f with new traces
    [df_f_traces, baseline] = df_f_calculation(raw_traces, neuropil_traces, fs);
    

    % replace all rescaled variables in the new file
    save(fullfile(cur_path, ['complete_data_Fall_rescaled_', num2str(scalingFactor),'.mat']), "raw_traces", "neuropil_traces", "df_f_traces", "baseline", '-append')
    disp(['done with dataset: ', cur_path])    

end


function [df_f, baseline] = df_f_calculation(raw_traces, neuropil_traces, fs)

win_baseline = 60;
sig_baseline = 5;
win = win_baseline*fs;

baseline = zeros(size(raw_traces));
df_f = zeros(size(raw_traces));

neu_corr = raw_traces - 0.7*neuropil_traces;

% calculate baseline
for ii = 1:size(neu_corr,1)
    baseline(ii,:) = imgaussfilt(neu_corr(ii,:), sig_baseline);
    baseline(ii,:) = movmin(baseline(ii,:), win);
    baseline(ii,:) = movmax(baseline(ii,:), win);
end

% calculate df/f
for ii = 1:size(neu_corr,1)
    df_f(ii,:) = (neu_corr(ii,:) - baseline(ii,:))./baseline(ii,:)*100;
end

end

function [KO_files, WT_files] = sort_KO_WT_files(all_files)
KO_legend = {...
            "xxxxxx", 0;...
            "xxxxxx", 1;...
            };  % insert animal numbers with logical if KO or not

KO_files = cell(1);
WT_files = cell(1);

for ii = 1:size(KO_legend)    
    idx = find(contains({all_files.folder}, KO_legend{ii,1}));
    if KO_legend{ii,2}
         temp_files = all_files(idx);
         KO_files{1,1}(end+1:end+size(temp_files,1),1) = temp_files; 
    else
         temp_files_WT = all_files(idx);
         WT_files{1,1}(end+1:end+size(temp_files_WT,1),1) = temp_files_WT;  
    end
end
KO_files = KO_files{1,1};
WT_files = WT_files{1,1};

end

function start_end_frame_matrix = get_day_start_end_frames(param_table)

stimulation_names = param_table.Properties.RowNames;
all_days = string(cellfun(@(x) x(end-7:end), stimulation_names, UniformOutput=false));
unique_days = string(unique(all_days));
start_end_frame_matrix = zeros([size(unique_days,1),2]);
for ii = 1:size(unique_days,1)
    cur_day = unique_days(ii);
    idx_cur_day_start = find(all_days == cur_day, 1, "first");
    idx_cur_day_end = find(all_days == cur_day, 1, "last");
    cur_day_end_frame = sum(cellfun(@sum, param_table.number_of_frames(idx_cur_day_start:idx_cur_day_end)));
    if ii == 1 
        start_end_frame_matrix(ii,:) = [1, cur_day_end_frame];
    else
        start_end_frame_matrix(ii,:) = [start_end_frame_matrix(ii-1,2)+1, start_end_frame_matrix(ii-1,2) + cur_day_end_frame];
    end

end
end
